# Supplementary material for: Caregiver Contribution to Self-Care in Adults with Inflammatory Bowel Disease: A Cross-Sectional Multicenter Study
Source: Nurs Rep. 2026 Mar 27;16(4):110. doi: 10.3390/nursrep16040110 (PMC13118427; doi:10.3390/nursrep16040110)
Supplement: Supplementary file 1 [file nursrep-16-00110-s001.zip]

Archive with 1 entries (1 files):
- nursrep-4184104-supplementary.pdf
